# Supplementary material for: The peptide semax affects the expression of genes related to the immune and vascular systems in rat brain focal ischemia: genome-wide transcriptional analysis
Source: BMC Genomics. 2014 Mar 24;15:228. doi: 10.1186/1471-2164-15-228 (PMC3987924; doi:10.1186/1471-2164-15-228)
Supplement: Additional file 1: Table S1 — List of all genes that exhibited changed expression under Semax treatment (3 h after pMCAO). All transcripts that showed significant difference between the “ischemia + Semax” and “ischemia” animal groups 3 h after pMCAO. In the table, P-values are in the form of an exponential number format. Entrez Gene is NCBI’s repository for gene-specific information. [file 1471-2164-15-228-S1.xls]

## Sheet: MolFun_3his
	3hi_vs_3his
	genes by Molecular Function
	Molecular Function	Number of genes	Up	Down
	Transcription Regulator	20	16	4
	Transmembrane Receptor	11	3	8
	Enzyme	11	2	9
	Transporter	4	0	4
	Peptidase	3	1	2
	Structural constituent of ribosome	3	2	1
	Growth Factor	2	2	0
	Phosphatase	2	1	1
	Immunoglobulin	1	0	1
	Cytokine	1	1	0
	Translation Regulator	1	0	1
	Other	37	11	26
			39	57
	Известно	96
	Всего	98

## Sheet: Add_File_1
	Additional file 1
	Table S1 List of all genes that exhibited changed expression under Semax treatment (3 h after pMCAO, Rattus norvegicus).
	ENTREZ_GENE_ID	DEFINITION (96 genes)	Gene Symbol	P-Value	Fold Change	Molecular function	Cellular Location
	286965	actin-binding Rho activating protein (Abra), mRNA.	Abra	4.01491e-08	2.16166	Transcription Regulator	Cytoplasm
	79252	a disintegrin-like and metallopeptidse (reprolysin type) with thrombospondin type 1 motif, 1, mRNA.	Adamts1	5.19346e-11	2.17927	Peptidase	Extracellular Space
	54226	amyloid beta (A4) precursor protein (App), mRNA.	App	0.00186804	0.664987	Transmembrane Receptor	Plasma Membrane
	54323	activity-regulated cytoskeleton-associated protein, mRNA.	Arc	7.73206e-06	3.4222	Other	Cytoplasm
	25389	activating transcription factor 3, mRNA.	Atf3	0.00394327	2.23511	Transcription Regulator	Nucleus
	360716	ATPase, H transporting, lysosomal V1 subunit A, mRNA.	Atp6v1a1	0.000181861	0.608228	Transporter	Cytoplasm
	24225	brain derived neurotrophic factor, mRNA.	Bdnf	0.000199926	1.8834	Growth Factor	Extracellular Space
	29619	B-cell translocation gene 2, anti-proliferative, mRNA.	Btg2	8.51514e-09	2.39361	Transcription Regulator	Nucleus
	362185	putative C11orf8 homolog (human), mRNA.	C11orf8h	0.00925537	0.560968	Enzyme	Unknown
	24231	complement component 2, mRNA.	C2	0.00269097	0.608625	Peptidase	Extracellular Space
	24248	catalase,mRNA.	Cat	2.89732e-05	0.510778	Enzyme	Cytoplasm
	299707	coiled-coil domain containing 53, mRNA.	Ccdc53	1.32438e-06	0.507918	Other	Cytoplasm
	287435	CD68 antigen,mRNA.	Cd68	5.14387e-05	0.480454	Transmembrane Receptor	Plasma Membrane
	25599	CD74 antigen (invariant polpypeptide of major histocompatibility class II antigen-associated), mRNA.	Cd74	1.62604e-09	0.503654	Transmembrane Receptor	Plasma Membrane
	84398	CD93 molecule, mRNA.	Cd93	0.00134503	1.54118	Transmembrane Receptor	Plasma Membrane
	315447	cysteine and histidine-rich domain (CHORD)-containing, zinc-binding protein 1, mRNA.	Chordc1	3.77528e-06	1.87184	Other	Unknown
	84588	claudin 11, mRNA.	Cldn11	0.0044103	0.639477	Other	Plasma Membrane
	301416	coenzyme Q10 homolog B (S. cerevisiae), mRNA.	Coq10b	1.37868e-08	1.65004	Other	Cytoplasm
	83476	cysteine-rich, angiogenic inducer, 61, mRNA.	Cyr61	1.51794e-07	2.43357	Other	Extracellular Space
	25252	discs, large homolog 1 (Drosophila), mRNA.	Dlg1	0.000794267	0.59025	Enzyme	Plasma Membrane
	114856	dual specificity phosphatase 1, mRNA.	Dusp1	2.96868e-08	1.6671	Phosphatase	Nucleus
	363448	dynein light chain Tctex-type 3, mRNA.	Dynlt3	7.2359e-08	2.01396	Transcription Regulator	Cytoplasm
	171361	eukaryotic translation elongation factor 1 alpha 1, mRNA.	Eef1a1	1.22018e-08	0.402902	Translation Regulator	Cytoplasm
	114090	early growth response 2, mRNA.	Egr2	0.00660175	1.70087	Transcription Regulator	Nucleus
	25129	early growth response 4, mRNA.	Egr4	5.4185e-07	1.84736	Transcription Regulator	Nucleus
	25661	fibronectin 1, mRNA.	Fn1	0.000506877	0.634127	Enzyme	Extracellular Space
	314322	FBJ murine osteosarcoma viral oncogene homolog, mRNA.	Fos	0.000199926	2.11376	Transcription Regulator	Nucleus
	432392	fucosyltransferase 8 (alpha (1,6) fucosyltransferase), mRNA.	Fut8	0.00240874	0.640181	Enzyme	Cytoplasm
	294269	histocompatibility 2, class II antigen E alpha, mRNA.	H2-Ea	4.07296e-10	0.491587	Other	Unknown
	361650	HIRA interacting protein 3, mRNA.	Hirip3	0.0092657	0.643022	Other	Nucleus
	360704	high-mobility group nucleosome binding domain 1, mRNA.	Hmgn1	3.72667e-06	1.54593	Transcription Regulator	Nucleus
	24471	heat shock 27kDa protein 1, mRNA.	Hspb1	0.00895474	1.63216	Other	Cytoplasm
	25464	intercellular adhesion molecule 1, mRNA.	Icam1	9.93628e-05	1.6129	Transmembrane Receptor	Plasma Membrane
	494344	immediate early response 2, mRNA.	Ier2	0.00278619	1.85848	Other	Cytoplasm
	299352	immunoglobulin heavy chain 1a (serum IgG2a), mRNA.	Igh-1a	2.56403e-30	0.162632	Immunoglobulin	Unknown
	299269	putative ISG12(b) protein, mRNA.	isg12(b)	0.00129962	0.618608	Other	Unknown
	171120	jumonji domain containing 1C, mRNA.	Jmjd1c	0.000278864	0.617776	Other	Nucleus
	24517	jun B proto-oncogene, mRNA.	Junb	1.75298e-06	2.06537	Transcription Regulator	Nucleus
	114505	Kruppel-like factor 4 (gut), mRNA.	Klf4	0.00198171	2.22614	Transcription Regulator	Nucleus
	498957	kelch-like 36 (Drosophila), mRNA.	Klhl36	0.000734198	0.55646	Other	Cytoplasm
	310926	similar to Ac1147, mRNA.	LOC310926	0.0025881	0.296905	Other	Unknown
	364239	similar to ribosomal protein L15, mRNA.	LOC364239	0.00627159	0.622345	Structural constituent of ribosome	Unknown
	365566	similar to Ubiquitin-conjugating enzyme E2S, mRNA.	LOC365566	4.5348e-07	0.387186	Other	Unknown
	498525	similar to Bm403207, mRNA.	LOC498525	0.000352296	0.622135	Other	Unknown
	503409	similar to Ac1147, mRNA.	LOC503409	9.93628e-05	0.212639	Other	Unknown
	308463	mitogen activated protein kinase kinase kinase 10, mRNA.	Map3k10	0.00338369	1.6184	Enzyme	Cytoplasm
	25272	mitogen activated protein kinase 10, mRNA.	Mapk10	0.00256634	0.6565	Enzyme	Cytoplasm
	25153	MAS1 oncogene, mRNA.	Mas1	1.37531e-11	2.1581	Transmembrane Receptor	Plasma Membrane
	313241	mitochondrial carrier triple repeat 1, nuclear gene encoding mitochondrial protein, mRNA.	Mcart1	0.000126758	0.542906	Other	Unknown
	79215	myotrophin, mRNA.	Mtpn	0.00027596	0.476722	Transcription Regulator	Nucleus
	298506	v-myc myelocytomatosis viral oncogene homolog 1, lung carcinoma derived (avian), transcript variant 2, mRNA.	Mycl1_mapped	0.00505633	0.637829	Transcription Regulator	Nucleus
	54299	nuclear receptor co-repressor 1 (Ncor1), mRNA.	Ncor1	0.00279181	0.495247	Transcription Regulator	Nucleus
	25489	neural precursor cell expressed, developmentally down-regulated gene 4A (Nedd4a), mRNA.	Nedd4a	0.00186804	0.648731	Enzyme	Cytoplasm
	114519	nuclear factor, interleukin 3 regulated, mRNA.	Nfil3	5.37336e-08	2.03038	Transcription Regulator	Nucleus
	266734	neuronal PAS domain protein 4, mRNA.	Npas4	8.44205e-07	3.63379	Transcription Regulator	Nucleus
	116597	opioid binding protein/cell adhesion molecule-like, mRNA.	Opcml	0.00209477	0.44506	Transmembrane Receptor	Plasma Membrane
	117520	oxidation resistance 1, mRNA.	Oxr1	0.000749803	0.564266	Other	Cytoplasm
	360914	placenta-specific 8, mRNA.	Plac8	0.000196284	0.573816	Transcription Regulator	Nucleus
	362484	pleckstrin homology domain containing, family F (with FYVE domain) member 2, mRNA.	Plekhf2	1.13912e-05	1.92441	Other	Unknown
	367743	PRA1 domain family 2, mRNA.	Praf2	0.000232462	0.638879	Other	Unknown
	29527	prostaglandin-endoperoxide synthase 2, mRNA.	Ptgs2/Cox2	8.28395e-34	2.00493	Enzyme	Cytoplasm
	499300	protein tyrosine phosphatase, receptor type, C-associated protein, mRNA.	Ptprcap	0.00229258	0.52442	Phosphatase	Plasma Membrane
	304268	RAS-like family 11 member A, mRNA.	Rasl11a	0.00012109	1.78517	Transcription Regulator	Nucleus
	309381	Phytn_dehydro and Pyr_redox domain containing protein RGD1303232, mRNA.	RGD1303232	0.000139752	0.578606	Enzyme	Unknown
	308493	similar to CLIP-170-related protein, mRNA.	RGD1306245	0.00823646	0.573421	Other	Cytoplasm
	304244	similar to hypothetical protein CG003, mRNA.	RGD1307034	0.00231384	0.559934	Other	Unknown
	498667	similar to expressed sequence AW121567, mRNA.	RGD1559498	0.000149052	0.557689	Other	Unknown
	500364	similar to Sspn protein, mRNA.	RGD1559723	0.00404515	0.500872	Other	Plasma Membrane
	366481	similar to Zgc:56193, mRNA.	RGD1562162	0.00172319	0.624523	Other	Unknown
	292539	similar to 60S ribosomal protein L17 (L23), mRNA.	RGD1562905	0.00010694	3.81222	Structural constituent of ribosome	Unknown
	498803	similar to OTU domain containing 1, mRNA.	RGD1563344	1.22018e-08	1.86078	Other	Unknown
	365613	hypothetical gene supported by X60212, mRNA.	RGD1563903	1.89637e-05	1.72534	Structural constituent of ribosome	Unknown
	499574	similar to SUMO/sentrin specific protease 5, mRNA.	RGD1564247	1.7792e-23	0.143207	Peptidase	Unknown
	498014	similar to hypothetical protein LOC284018 isoform b, mRNA.	RGD1565033	0.00289178	0.636767	Other	Unknown
	309161	similar to Delta-interacting protein A (Hepatitis delta antigen interacting protein A), mRNA.	RGD1565319/Ccdc85b	1.66704e-12	2.50875	Transcription Regulator	Cytoplasm
	314721	similar to cajalin 2 isoform a, mRNA.	RGD1565556/Anks1b	1.11114e-06	0.360232	Other	Nucleus
	25616	relaxin 1 (Rln1),mRNA.	Rln1	0.00400962	1.58014	Other	Extracellular Space
	292306	ribonuclease T2, mRNA.	Rnaset2	0.00288048	0.65821	Enzyme	Cytoplasm
	24973	RT1 class Ia, locus A1, mRNA.	RT1-A1	7.55714e-10	0.498563	Transmembrane Receptor	Plasma Membrane
	309621	RT1 class II, locus Ba, mRNA.	RT1-Ba	3.09073e-07	0.507905	Transmembrane Receptor	Plasma Membrane
	414789	RT1 class I, CE15, mRNA.	RT1-CE15	4.04575e-06	0.433896	Transmembrane Receptor	Plasma Membrane
	294270	RT1 class II, locus Db1, mRNA.	RT1-Db1	0.000758235	0.549017	Transmembrane Receptor	Plasma Membrane
	365527	RT1 class I, M6, gene 2 (RT1-M6-2), mRNA.	RT1-M6-2	0.00297638	0.640707	Other	Unknown
	24765	secretogranin II (chromogranin C), mRNA.	Scg2	0.000356488	1.60239	Cytokine	Extracellular Space
	309100	secretoglobin, family 1C, member 1, mRNA.	Scgb1c1	0.00145653	1.59753	Other	Unknown
	64551	septin 7, mRNA.	Sept7	0.000137149	0.529591	Other	Cytoplasm
	29502	solute carrier family 20 (phosphate transporter), member 2, mRNA.	Slc20a2	0.00386524	0.654451	Transporter	Plasma Membrane
	84550	solute carrier family 24 (sodium/potassium/calcium exchanger), member 2	Slc24a2/LOC497804	5.15483e-07	0.52	Transporter	Plasma Membrane
	29484	solute carrier family 3, member 1, mRNA.	Slc3a1	8.51514e-09	0.500633	Transporter	Plasma Membrane
	307766	SWI/SNF related, matrix associated, actin dependent regulator of chromatin, subfamily a, member 5, mRNA.	Smarca5	2.92176e-09	1.73812	Transcription Regulator	Nucleus
	113938	SNRPN upstream reading frame, mRNA.	Snurf	0.00819203	0.624187	Other	Nucleus
	363447	transmembrane 4 superfamily member 2 (mapped), mRNA.	Tm4sf2_mapped/Tspan7	0.000820702	0.551237	Other	Plasma Membrane
	312135	transmembrane protein 168, mRNA.	Tmem168	0.00702335	1.53396	Other	Cytoplasm
	29168	ubiquitin D, mRNA.	Ubd	2.14861e-12	0.360404	Other	Nucleus
	29461	VGF nerve growth factor inducible, mRNA.	Vgf	1.04569e-11	2.3987	Growth Factor	Extracellular Space
	79426	zinc finger protein 36, mRNA.	Zfp36	0.00546087	1.73205	Transcription Regulator	Nucleus
	Entrez Gene is NCBI's repository for gene-specific information.
