# Supplementary material for: The peptide semax affects the expression of genes related to the immune and vascular systems in rat brain focal ischemia: genome-wide transcriptional analysis
Source: BMC Genomics. 2014 Mar 24;15:228. doi: 10.1186/1471-2164-15-228 (PMC3987924; doi:10.1186/1471-2164-15-228)
Supplement: Additional file 2: Table S2 — List of all genes that exhibited changed expression under Semax treatment (24 h after pMCAO). All transcripts that showed significant difference between the “ischemia + Semax” and “ischemia” animal groups 3 h after pMCAO. In the table, P-values are in the form of an exponential number format. Entrez Gene is NCBI’s repository for gene-specific information. [file 1471-2164-15-228-S2.xls]

## Sheet: MolFun_3his
	3hi_vs_3his
	genes by Molecular Function
	Molecular Function	Number of genes	Up	Down
	Transcription Regulator	20	16	4
	Transmembrane Receptor	11	3	8
	Enzyme	11	2	9
	Transporter	4	0	4
	Peptidase	3	1	2
	Structural constituent of ribosome	3	2	1
	Growth Factor	2	2	0
	Phosphatase	2	1	1
	Immunoglobulin	1	0	1
	Cytokine	1	1	0
	Translation Regulator	1	0	1
	Other	37	11	26
			39	57
	Известно	96
	Всего	98

## Sheet: Add_File_2
	Additional file 2
	Table S2 List of all genes that exhibited changed expression under Semax treatment (24 h after pMCAO, Rattus norvegicus).
	ENTREZ_GENE_ID	DEFINITION (68 genes)	Gene Symbol	P-Value	Fold Change	Molecular function	Cellular Location
	79252	a disintegrin-like and metallopeptidse (reprolysin type) with thrombospondin type 1 motif, 1, mRNA.	Adamts1	7.52134e-09	0.560021	Peptidase	Extracellular Space
	299707	PREDICTED: Rattus norvegicus coiled-coil domain containing 53, mRNA.	Ccdc53	0.00460899	1.50683	Other	Cytoplasm
	362506	PREDICTED: Rattus norvegicus chemokine (C-C motif) ligand 19 , mRNA.	Ccl19	3.39671e-05	1.71727	Cytokine	Extracellular Space
	29538	chemokine (C-C motif) ligand 20, mRNA.	Ccl20	3.41789e-05	0.443611	Cytokine	Extracellular Space
	81780	chemokine (C-C motif) ligand 5, mRNA.	Ccl5	6.49259e-05	1.98273	Cytokine	Extracellular Space
	287561	chemokine (C-C motif) ligand 7, mRNA.	Ccl7	0.000832624	1.78221	Cytokine	Extracellular Space
	25599	CD74 antigen (invariant polpypeptide of major histocompatibility class II antigen-associated), mRNA.	Cd74	5.2511e-06	1.63014	Transmembrane Receptor	Plasma Membrane
	113892	PREDICTED: Rattus norvegicus camello-like 3, mRNA.	Cml3	3.68071e-09	1.85187	Enzyme	Nucleus
	245920	chemokine (C-X-C motif) ligand 10, mRNA.	Cxcl10	0.0018953	2.32443	Cytokine	Extracellular Space
	305236	chemokine (C-X-C motif) ligand 11, mRNA.	Cxcl11	0.00206034	1.84986	Cytokine	Extracellular Space
	498335	chemokine (C-X-C motif) ligand 13, mRNA.	Cxcl13	1.604e-08	4.11523	Cytokine	Extracellular Space
	246759	chemokine (C-X-C motif) ligand 9, mRNA.	Cxcl9	1.77228e-14	2.42371	Cytokine	Extracellular Space
	500892	cytochrome P450, subfamily 11B, polypeptide 1, nuclear gene encoding mitochondrial protein, mRNA.	Cyp11b1	5.60732e-08	0.647864	Enzyme	Cytoplasm
	25314	epithelial membrane protein 1, mRNA.	Emp1	0.00853256	0.583197	Other	Plasma Membrane
	84403	gap junction protein, beta 6, mRNA.	Gjb6	1.41073e-05	1.61239	Transporter	Plasma Membrane
	171101	gastrin releasing peptide, mRNA.	Grp	0.00125015	1.53106	Growth Factor	Extracellular Space
	414787	histocompatibility 2, M region locus 10.6, mRNA.	H2-M10.6/RT1-M10-1	1.96025e-06	1.77075	Other	Unknown
	25060	hexokinase 3 (white cell), nuclear gene encoding mitochondrial protein, mRNA.	Hk3	0.000144321	2.03619	Enzyme	Cytoplasm
	299352	immunoglobulin heavy chain 1a (serum IgG2a), mRNA.	Igh-1a	3.48893e-26	2.97333	Immunoglobulin	Unknown
	24530	lecithin cholesterol acyltransferase, mRNA.	Lcat	0.00109655	1.65144	Enzyme	Extracellular Space
	314492	similar to immunoglobulin heavy chain variable region (LOC314492), mRNA.	LOC314492	1.96025e-06	6.52865	Immunoglobulin	Unknown
	361990	similar to DKFZP547E1010 protein (LOC361990), mRNA.	LOC361990	0.000901331	0.624183	Other	Unknown
	362115	similar to RIKEN cDNA 9130404D14 (LOC362115), mRNA.	LOC362115	4.76667e-08	0.647411	Other	Unknown
	362796	similar to gamma-2a immunoglobulin heavy chain (LOC362796), mRNA.	LOC362796	2.07099e-34	8.19667	Immunoglobulin	Unknown
	363828	similar to immunoglobulin light chain variable region (LOC363828), mRNA.	LOC363828	0.0097362	2.51855	Immunoglobulin	Unknown
	497830	hypothetical gene supported by NM_213629 (LOC497830), mRNA.	LOC497830	6.9501e-07	0.36307	Other	Cytoplasm
	500161	similar to Immunoglobulin kappa-chain VJ precursor (LOC500161), mRNA.	LOC500161	2.07099e-34	8.30701	Immunoglobulin	Unknown
	500162	similar to Immunoglobulin kappa-chain VJ precursor (LOC500162), mRNA.	LOC500162	0.000173441	2.8037	Immunoglobulin	Unknown
	500163	similar to Immunoglobulin kappa-chain VJ precursor (LOC500163), mRNA.	LOC500163	0.00857586	2.61843	Immunoglobulin	Unknown
	500172	similar to immunoglobulin kappa-chain (LOC500172), mRNA.	LOC500172	2.07099e-34	11.5738	Immunoglobulin	Unknown
	500177	similar to Ig kappa light chain precursor (LOC500177), mRNA.	LOC500177	3.24222e-06	1.75919	Immunoglobulin	Unknown
	500180	similar to IG KAPPA CHAIN V-V REGION K2 PRECURSOR (LOC500180), mRNA.	LOC500180	4.76667e-08	4.66911	Immunoglobulin	Unknown
	500181	similar to IG light chain Vk region Y13-259 (LOC500181), mRNA.	LOC500181	3.18493e-07	1.85494	Immunoglobulin	Unknown
	500183	similar to NGF-binding Ig light chain (LOC500183), mRNA.	LOC500183	3.7998e-22	2.90828	Immunoglobulin	Unknown
	500194	similar to immunoglobulin kappa-chain (LOC500194), mRNA.	LOC500194	2.07099e-34	6.27023	Immunoglobulin	Unknown
	500733	similar to immunoglobulin heavy chain variable region (LOC500733), mRNA.	LOC500733	5.30131e-14	3.08106	Immunoglobulin	Unknown
	500734	similar to immunoglobulin heavy chain variable region (LOC500734), mRNA.	LOC500734	7.49116e-11	15.3726	Immunoglobulin	Unknown
	502789	similar to Immunoglobulin kappa-chain VJ precursor (LOC502789), mRNA.	LOC502789	3.67481e-20	6.00433	Immunoglobulin	Unknown
	502797	similar to immunoglobulin kappa-chain (LOC502797), mRNA.	LOC502797	5.47651e-11	5.48142	Immunoglobulin	Unknown
	502820	similar to NGF-binding Ig light chain (LOC502820), mRNA.	LOC502820	5.60202e-23	3.60386	Immunoglobulin	Unknown
	502831	similar to immunoglobulin light chain variable region (LOC502831), mRNA.	LOC502831	6.28424e-06	0.34369	Immunoglobulin	Unknown
	502843	similar to immunoglobulin kappa-chain (LOC502843), mRNA.	LOC502843	1.68132e-19	5.74114	Immunoglobulin	Unknown
	503070	similar to immunoglobulin heavy chain variable region (LOC503070), mRNA.	LOC503070	0.00162126	2.69508	Immunoglobulin	Unknown
	503073	similar to Igh-1a_predicted protein (LOC503073), mRNA.	LOC503073	7.25958e-14	3.66972	Immunoglobulin	Unknown
	81526	nephroblastoma overexpressed gene, mRNA.	Nov	3.24222e-06	1.63797	Growth Factor	Extracellular Space
	288475	neuronal pentraxin II (predicted), mRNA.	Nptx2	0.000183396	0.616625	Other	Extracellular Space
	308518	nudix (nucleoside diphosphate linked moiety X)-type motif 19, mRNA.	Nudt19	3.24984e-06	1.86294	Enzyme	Cytoplasm
	365684	polyadenylate binding protein-interacting protein 1, mRNA.	Paip1	0.000573301	2.15529	Translation Regulator	Cytoplasm
	54320	podoplanin, mRNA.	Pdpn	5.28867e-10	0.626247	Transporter	Plasma Membrane
	25692	plasminogen activator, tissue, mRNA.	Plat	1.11155e-07	0.645442	Peptidase	Extracellular Space
	296651	proteasome (prosome, macropain) 26S subunit, non-ATPase, 5, mRNA.	Psmd5	0.0097362	0.649852	Other	Cytoplasm
	499300	protein tyrosine phosphatase, receptor type, C-associated protein, mRNA.	Ptprcap	9.80203e-08	1.97058	Enzyme	Plasma Membrane
	282634	peroxisomal membrane protein 4, mRNA.	Pxmp4	0.0019485	0.491358	Other	Cytoplasm
	291675	similar to RIKEN cDNA 2010001M09 (RGD1310251), mRNA.	RGD1310251/Mzb1	0.000327093	2.86855	Other	Extracellular Space
	292539	similar to 60S ribosomal protein L17 (L23) (RGD1562905_predicted), mRNA.	RGD1562905	2.07099e-34	0.295129	Structural constituent of ribosome	Unknown
	305842	ribonuclease, RNase A family, 6, mRNA.	Rnase6	0.00125015	2.27849	Enzyme	Extracellular Space
	414784	RT1 class I, T24, gene 4, mRNA.	RT1-149	3.82478e-10	1.86229	Transmembrane Receptor	Unknown
	24973	RT1 class Ia, locus A1, mRNA.	RT1-A1	2.7978e-11	1.94055	Transmembrane Receptor	Plasma Membrane
	309627	RT1 class I, A3, mRNA.	RT1-A3	4.58524e-06	1.95854	Transmembrane Receptor	Unknown
	309621	RT1 class II, locus Ba, mRNA.	RT1-Ba	1.47404e-15	2.28004	Transmembrane Receptor	Plasma Membrane
	59101	synaptonemal complex protein SC65, mRNA.	Sc65	1.99687e-05	0.538644	Other	Nucleus
	298975	scinderin, mRNA.	Scin	1.19557e-06	3.00194	Other	Cytoplasm
	25353	secreted phosphoprotein 1, mRNA.	Spp1	3.36707e-06	1.58311	Cytokine	Extracellular Space
	25123	transgelin, mRNA.	Tagln	5.50468e-05	1.84493	Other	Cytoplasm
	316516	transmembrane BAX inhibitor motif containing 1, mRNA.	Tmbim1	8.36048e-10	0.472331	Other	Unknown
	25569	thyrotropin releasing hormone, mRNA.	Trh	8.53785e-08	1.94876	Other	Extracellular Space
	24856	transthyretin, mRNA.	Ttr	2.07099e-34	20.5493	Transporter	Extracellular Space
	307351	tubulin, beta 6, mRNA.	Tubb6	3.25446e-06	0.651939	Other	Cytoplasm
	Entrez Gene is NCBI's repository for gene-specific information.
